# Supplementary material for: Rank-Related Differences in Dogs’ Behaviours in Frustrating Situations
Source: Animals (Basel). 2024 Nov 26;14(23):3411. doi: 10.3390/ani14233411 (PMC11640165; doi:10.3390/ani14233411)
Supplement: Supplementary file 1 [file animals-14-03411-s001.zip]

Archive with 2 entries (2 files):
- Supplementary_Table S1_Vekonyetal_Animals_subjects.xlsx
- Supplementary_Table S2_Vekonyetal_Animals_data.xlsx
