# Supplementary material for: Rank-Related Differences in Dogs’ Behaviours in Frustrating Situations
Source: Animals (Basel). 2024 Nov 26;14(23):3411. doi: 10.3390/ani14233411 (PMC11640165; doi:10.3390/ani14233411)
Supplement: Supplementary file 1 [file animals-14-03411-s001.zip › Supplementary_Table S1_Vekonyetal_Animals_subjects.xlsx]

## Sheet: Sheet1
HouseholdID	Dog	Rank	Age	Breed	Sex	Repro
2321XCN	B	Dominant	4.2	pug	Male	Neutered
2321XCN	M	Subordinate	7	labrador retriever	Female	Neutered
23FKBMX	O	Dominant	1.9	briard	Male	Neutered
23FKBMX	M	Subordinate	2.5	golden retriever	Male	Neutered
4M14Z2T	P	Dominant	10	puli	Female	Neutered
4M14Z2T	M	Subordinate	10	puli	Female	Neutered
8VC9J2W	Z	Dominant	3	border collie	Male	Neutered
8VC9J2W	B	Subordinate	3	border collie	Female	Neutered
9GY1FWU	Pe	Dominant	12	labrador retriever	Male	Neutered
9GY1FWU	Pa	Subordinate	10	mongrel	Female	Neutered
9QQ9YXF	W	Dominant	10.7	golden retriever	Male	Neutered
9QQ9YXF	F	Subordinate	9.6	golden retriever	Male	Neutered
H41RLGM	Jo	Dominant	6	parson russel terrier	Female	Intact
H41RLGM	Ju	Subordinate	4	hungarian greyhound	Female	Neutered
I3VWCPF	S	Dominant	7	labradoodle	Female	Neutered
I3VWCPF	B		8	labradoodle	Female	Neutered
I3VWCPF	G	Subordinate	5	labradoodle	Male	Neutered
ICAUFU8	Hi	Dominant	5.5	mongrel	Female	Neutered
ICAUFU8	Ha	Subordinate	4	mongrel	Male	Neutered
JU36ZBX	J	Dominant	9.5	weimaren	Male	Intact
JU36ZBX	R		6	bobtail	Female	Neutered
JU36ZBX	H	Subordinate	11	golden retriever	Male	Neutered
KS4MGPJ	Z	Dominant	9.5	mongrel	Female	Neutered
KS4MGPJ	V	Subordinate	5	mongrel	Male	Neutered
MUI85G	A	Dominant	11	mongrel	Male	Neutered
MUI85G	R	Subordinate	5	mongrel	Male	Neutered
NVJFK43	F	Dominant	4.5	beagle	Male	Neutered
NVJFK43	L	Subordinate	3.5	beagle	Female	Neutered
RC39TRQ	T	Flexible	1.5	basset hound	Male	Neutered
RC39TRQ	S	Flexible	2.5	basset hound	Male	Neutered
SWSR2W7	V	Dominant	7	mongrel	Female	Neutered
SWSR2W7	R	Subordinate	9	mongrel	Male	Neutered
W66DQPT	V	Dominant	2.5	bedlington terrier	Female	Neutered
W66DQPT	L	Subordinate	11	bullterrier	Female	Neutered
XDGJPQ9	Je	Dominant	2.5	irish terrier	Male	Neutered
XDGJPQ9	Jo	Subordinate	6	irish terrier	Female	Neutered
ZJGLWM5	T	Dominant	11	welsh terrier	Male	Neutered
ZJGLWM5	M	Subordinate	9.5	mongrel	Male	Neutered
ZJGLWM5	J	Subordinate	9	airedale terrier	Male	Neutered
