# Supplementary material for: Rank-Related Differences in Dogs’ Behaviours in Frustrating Situations
Source: Animals (Basel). 2024 Nov 26;14(23):3411. doi: 10.3390/ani14233411 (PMC11640165; doi:10.3390/ani14233411)
Supplement: Supplementary file 1 [file animals-14-03411-s001.zip › Supplementary_Table S2_Vekonyetal_Animals_data.xlsx]

## Sheet: Data
HouseholdID	Dog	Rank	RankScore	RankForm	RankAgo	RankLead	Test	TestTime	CageGazePerc	OwnerGazePerc	ExpGazePerc	OwGAlterFreq	ExpGAlterFreq	CageJumpPerc	OwnerJumpPerc	ExpJumpPerc	CageNosePerc	OwnNosePerc	ExpNosePerc	CagePawPerc	OwnerPawPerc	ExpPawPerc	CageConPerc	OwnConPerc	ExpConPerc	CageClosePerc	OwnerClosePerc	ExpClosePerc	MovePosPerc	SitPosPerc	StandPosPerc	LiePosPerc	WaggingPerc	WhiningPerc	BarkingPerc	OtherPerc	VocalPerc	PantingPerc	YawningFreq	PrancingFreq	PrancingRat
2321XCN	B	D	0.142857	-1	1	-0.333333	NonSoc	90	51.33	6	27.11	0	0	0	0	0	9.56	0	0	0	0	0	9.56	0	0	96	2	0	22.67	0	77.33	0	0	0	0	0	0	0	0	0	0
2321XCN	B	D	0.142857	-1	1	-0.333333	Soc	180	0	1.33	42.67	0	1	0	0	0	0	0	0.56	0	0	0.33	0	0	0.56	0	0	97.11	14.78	83.78	1.44	0	0	0	2.56	0	2.56	0	0	14	7
2321XCN	M	S	-0.142857	1	-1	0.333333	NonSoc	90	21.78	27.11	29.11	0	0	0	0	0	1.11	0	0	0	0	0	1.11	0	0	60.67	2.89	0	28	17.33	54.67	0	83.78	0	0	0	0	0	0	0	0
2321XCN	M	S	-0.142857	1	-1	0.333333	Soc	180	0	1.44	26.22	0	1	0	0	0	0	0	2.33	0	0	0.33	0	0	2.67	0	0	100	8.44	38.89	9.89	42.78	94.44	0.56	3.11	1.44	5.11	81.33	0	8	4
23FKBMX	O	D	0.5	-1	1	1	NonSoc	90	48.22	19.56	5.33	0	0	0	2.89	0	12	0	1.11	0	0	0	12	2.89	1.11	34.44	17.11	14.44	67.11	0	32.89	0	69.11	0	0	0	0	76	0	0	0
23FKBMX	O	D	0.5	-1	1	1	Soc	180	0	4.67	32.44	0	3	0	0	0	0	0.33	4.22	0	0	0	0	0.33	4.22	0	2.22	95.22	28.33	62.22	9.44	0	34	0	0	0	0	84.11	0	6	3
23FKBMX	M	S	-0.5	1	-1	-1	NonSoc	90	27.11	16.67	38.44	0	0	0	0	0	1.78	0	0	0	0	0	1.78	0	0	39.78	34.89	5.11	30.67	0	69.33	0	76.44	0	0	0	0	92	0	0	0
23FKBMX	M	S	-0.5	1	-1	-1	Soc	180	0	7.33	35.44	0	5	0	0	14.11	0	0	8.11	0	0	0	0	0	16.67	0	2.56	83	40.56	17.89	41.56	0	82.67	0	0	0	0	88.89	0	0	0
4M14Z2T	P	D	0.6	1	0.5	0.5	NonSoc	90	54.67	1.33	3.11	0	0	0	0	0	2	0	0	5.78	0	0	7.78	0	0	22.22	24.44	0	56	2.67	41.33	0	0.67	2.22	30.44	2.89	35.55	25.78	0	0	0
4M14Z2T	P	D	0.6	1	0.5	0.5	Soc	180	0	3.56	18.22	0	2	0	0	5.33	0	0	5.67	0	0	0	0	0	5.78	0	10.56	37.33	42	22.44	15.11	20.44	0	0	13.78	4	17.78	63.89	0	7	3.5
4M14Z2T	M	S	-0.6	-1	-0.5	-0.5	NonSoc	90	10.44	6	74	0	0	0	0	0	0.67	0	0	0	0	0	0.67	0	0	43.78	0.89	0	14.67	0	10	75.33	100	24.67	0	0	24.67	20.67	0	0	0
4M14Z2T	M	S	-0.6	-1	-0.5	-0.5	Soc	180	0	2.56	46	0	0	0	0	7.78	0	0	6.11	0	0	0.89	0	0	8.67	0	17.33	70.67	24.89	21.22	3.44	50.44	57.22	14.22	0	0	14.22	32	0	0	0
8VC9J2W	Z	D	0.2		0	0.333333	NonSoc	90	78.67	5.11	7.11	0	0	0	0	0	4	0	0	0	0	0	4	0	0	24	1.78	0.22	29.56	0	70.44	0	48.89	22.89	0	0	22.89	52.44	0	0	0
8VC9J2W	Z	D	0.2		0	0.333333	Soc	180	0	0	17.22	0	7	0	0	5.67	0	0	12.67	0	0	0	0	0	15.22	0	0	97.44	41.89	24.44	28.11	5.56	80.56	17.56	0	0	17.56	45.56	0	0	0
8VC9J2W	B	S	-0.2		0	-0.333333	NonSoc	90	53.56	1.56	5.33	0	0	0	0	0	32.67	0	0	14.89	0	0	36	0	0	55.56	1.11	37.56	62.22	0.44	37.33	0	56.22	2.44	0	0	2.44	39.11	0	0	0
8VC9J2W	B	S	-0.2		0	-0.333333	Soc	180	0	1.11	14.22	0	3	0	0	12.78	0	0	13.22	0	0	0	0	0	14.89	0	0	97.22	28.33	70.56	1.11	0	31.22	27.89	1.22	0	29.11	51.33	0	0	0
9GY1FWU	Pe	D	0.5	0		1	NonSoc	90	54.44	10.22	7.11	0	0	0	0	0	5.56	0	0.22	6.67	0	0	12.22	0	0.22	72	1.33	24.89	35.11	0	64.89	0	39.33	0	0	0	0	80.89	0	0	0
9GY1FWU	Pe	D	0.5	0		1	Soc	180	0	1.22	15.22	0	0	0	0	0.22	0	0	6.89	0	0	0	0	0	7	0	0	100	18.44	35	26.11	20.44	45.44	0	0	0	0	82	1	0	0
9GY1FWU	Pa	S	-0.5	0		-1	NonSoc	90	66.44	0	29.11	0	1	0	0	0	47.78	0	0	0	0	0	47.78	0	0	98.44	1.11	0	14	0	11.33	74.67	21.56	0	0	0	0	7.11	0	0	0
9GY1FWU	Pa	S	-0.5	0		-1	Soc	180	0	4	13.22	0	5	0	0	0.33	0	0	0.33	0	0	3.11	0	0	3.78	0	0.89	88.11	23.67	19.89	15.78	40.67	38.22	0	0	0.33	0.33	45.89	0	0	0
9QQ9YXF	W	D	1	1		1	NonSoc	90	83.11	10	1.11	0	0	0	0	0	2.22	0	0	1.56	0	0	3.78	0	0	98.89	0.67	0	3.78	0.22	1.56	94.44	8.89	0	0	0	0	72.89	0	0	0
9QQ9YXF	W	D	1	1		1	Soc	180	0	0.89	33.22	0	6	0	0	0	0	0	18.44	0	0	0	0	0	18.44	0	0	100	2.56	44.11	21.78	31.56	26	0.89	0	0	0.89	61.44	0	4	2
9QQ9YXF	F	S	-1	-1		-1	NonSoc	90	26	44	13.11	0	0	0	0	0	3.11	0	0	2.67	0	0	5.78	0	0	14.44	9.33	0	11.11	0	88.89	0	43.78	0	0	0	0	86.22	0	0	0
9QQ9YXF	F	S	-1	-1		-1	Soc	180	0	8.89	53.78	0	0	0	0	0	0	0	2	0	0	0	0	0	2	0	39.67	59.33	11.56	62.89	25.56	0	56.11	0	0	0	0	88.11	0	5	2.5
H41RLGM	Jo	D	0.5		1	0	NonSoc	90	71.78	10.89	1.78	0	0	0	0	0	8.22	0	0	17.78	0	0	20.44	0	0	74.22	14.67	0	72.44	0	27.56	0	0	0	0	0	0	65.11	0	0	0
H41RLGM	Jo	D	0.5		1	0	Soc	180	0	6.78	42.22	1	9	0	0	25.44	0	0	5.67	0	0	0	0	0	25.67	0	0.44	98	20.44	42.67	28.44	8.44	0	1.56	0	0	1.56	84.22	0	0	0
H41RLGM	Ju	S	-1		-1	-1	NonSoc	90	24	14.44	24.44	0	0	0	0	0	0	0	0	0	0	0	0	0	0	46.22	0.89	0	28.44	0	71.56	0	44.22	47.56	0	0	47.56	7.78	0	0	0
H41RLGM	Ju	S	-1		-1	-1	Soc	180	0	26.89	16.67	0	3	0	0	0.44	0	0	0.22	0	0	0	0	0	0.44	0	0	100	0.89	2.78	0	96.33	10.89	54.89	0	0	54.89	0.89	0	0	0
I3VWCPF	S	D	0.5		1	0.333333	NonSoc	90	68.89	12.44	6.67	0	0	0	0	0	6.89	0	0	0	0	0	6.89	0	0	95.33	1.78	0	11.56	0	88.44	0	100	0	0	0	0	69.11	0	0	0
I3VWCPF	S	D	0.5		1	0.333333	Soc	180	0	3.44	48.78	0	2	0	0	0	0	0	0.56	0	0	0	0	0	0.56	0	0	100	4.33	95.67	0	0	12.33	0	0	0	0	96.44	0	1	0.5
I3VWCPF	B		-0.5		-1	-0.333333	NonSoc	90	35.56	2	59.56	0	0	0	0	0	8.44	0	0	0.89	0	0	8.44	0	0	98.22	0.89	0	10.22	0	89.78	0	88.44	0	0	0	0	67.56	0	0	0
I3VWCPF	B		-0.5		-1	-0.333333	Soc	180	0	0.44	24.67	0	3	0	0	1.33	0	0	3.44	0	0	0.33	0	0	3.78	0	0	70.33	11	41.56	47.44	0	62	0.89	0	0	0.89	63.78	0	0	0
I3VWCPF	G	S	-1		-1	-1	NonSoc	90	52.22	16.89	19.33	0	0	0	0	0	7.78	0	0	0.67	0	0	8.44	0	0	35.56	4.22	0	30.22	0.44	69.33	0	100	6.44	0	0	6.44	81.33	0	0	0
I3VWCPF	G	S	-1		-1	-1	Soc	180	0	3.22	51	0	3	0	0	0.11	0	0	3.89	0	0	1.22	0	0	5.22	0	0	100	11.44	66.33	22.22	0	82.89	5.56	1.11	0	6.67	84.78	0	0	0
ICAUFU8	Hi	D	0.428571	-1	1	0.333333	NonSoc	87.6	22.15	42.01	21.23	1	0	0	0	1.37	1.83	0	0	0	0	0	1.83	0	1.37	19.86	1.14	61.42	43.38	6.39	6.85	43.38	78.08	0	0	0	0	81.28	0	0	0
ICAUFU8	Hi	D	0.428571	-1	1	0.333333	Soc	180	0	4.44	41.67	0	0	0	0	0	0	0	3	0	0	0	0	0	3	0	1.11	96.56	45.22	44.11	1.22	9.44	92.56	0	0	0	0	82.67	0	0	0
ICAUFU8	Ha	S	-0.428571	1	-1	-0.333333	NonSoc	90	33.56	7.33	9.33	0	0	0	0	0	4.89	0	0	0	0	0	4.89	0	0	30.44	32.67	4.22	74.22	4.44	21.33	0	100	0	0	0	0	82.89	0	0	0
ICAUFU8	Ha	S	-0.428571	1	-1	-0.333333	Soc	180	0	3.44	72.89	0	8	0	0	0	0	0	2	0	0	0	0	0	2	0	1.56	97.22	10.56	6.89	1.33	81.22	72.56	0	0	0	0	90.22	0	0	0
JU36ZBX	J	D	0.2	1	1	-0.333333	NonSoc	90	42.44	16.44	24.44	0	0	0	0	0	0.44	0	0	4.89	0	0	5.33	0	0	78.22	2.22	2.44	40.44	0	59.56	0	89.33	9.56	0	0	9.56	21.33	0	0	0
JU36ZBX	J	D	0.2	1	1	-0.333333	Soc	180	0	1	47.56	0	4	0	0	0	0	0	5.89	0	0	0	0	0	5.89	0	0	100	12.11	16	57.67	14.22	53.22	12.67	0	0.33	13	5.56	0	1	0.5
JU36ZBX	R		-0.2	-1	-1	0.333333	NonSoc	90	51.33	0.67	32.44	0	0	0	0	0	10.67	0	2.22	0	0	0.44	10.67	0	2.67	55.78	3.56	38.44	32	0	68	0	35.33	0	0	0	0	35.11	0	0	0
JU36ZBX	R		-0.2	-1	-1	0.333333	Soc	180	0	3.67	41.78	0	1	0	0	0	0	0	17.78	0	0	0	0	0	17.78	0	5.11	92.22	10.56	43.89	45.56	0	0	0	0	0	0	34.78	0	7	3.5
JU36ZBX	H	S	-0.6	1	-1	-1	NonSoc	90	46.22	22.44	15.56	0	0	0	0	0	3.11	0	0.89	1.33	0	0	4.44	0	0.89	42.89	20.44	23.33	48.22	13.33	38.44	0	86.44	0	0	0	0	92.67	0	2	2
JU36ZBX	H	S	-0.6	1	-1	-1	Soc	180	0	5.56	62	0	0	0	0	0	0	0	4.67	0	0	2.56	0	0	7.22	0	0	94.33	14.44	7.56	34.56	43.44	72.44	0	0	0	0	91.11	0	0	0
KS4MGPJ	Z	D	0.6		1	0.333333	NonSoc	90	88.22	3.56	0	0	0	0	0	0	35.11	0	0	18.22	0	0	47.11	0	0	75.11	2.67	1.11	66	0	34	0	94.22	0	0	0	0	48.67	0	0	0
KS4MGPJ	Z	D	0.6		1	0.333333	Soc	180	0	0.56	36	0	0	0	0	4.22	0	0	5.89	0	0	0	0	0	6	0	0	63.78	14.67	40.33	45	0	53.44	0.44	0	0	0.44	68.33	0	0	0
KS4MGPJ	V	S	-0.6		-1	-0.333333	NonSoc	90	55.11	11.56	5.33	0	0	0	0	0	6	0	1.33	2	0	0	7.11	0	1.33	20.67	6	65.33	35.33	0	64.67	0	50.22	13.33	0	0	13.33	25.56	0	0	0
KS4MGPJ	V	S	-0.6		-1	-0.333333	Soc	180	0	2.44	15.78	0	1	0	0	5	0	0.22	5	0	0	0	0	0.22	7.78	0	21	68.56	42.44	15.44	36.44	5.67	72.33	7.67	0	0.67	8.34	36.67	0	0	0
MUI85G	A	D	0		0.5	-0.333333	NonSoc	90	39.78	7.11	22.67	0	0	0	0	0	0	0	0	0	0	0	0	0	0	21.78	50.89	0	62.22	13.33	24.44	0	0	0	0	0	0	0	0	0	0
MUI85G	A	D	0		0.5	-0.333333	Soc	180	0	3.44	12.33	0	0	0	0	0	0	0.56	0	0	0	0	0	0.56	0	0	37.22	14.56	45.56	18	35.67	0.78	0	0	0	0	0	0	0	0	0
MUI85G	R	S	-0.83		-0.666667	-1	NonSoc	90	25.78	15.33	32.89	0	0	0	0	0	6.89	0	0	3.33	0	0	10.22	0	0	69.11	2	0	41.11	44	13.56	1.33	54.22	0.67	0	0	0.67	15.56	0	0	0
MUI85G	R	S	-0.83		-0.666667	-1	Soc	180	0	0.44	67.89	0	9	0	0	12.22	0	0	2.11	0	0	0	0	0	12.33	0	0	100	11.56	74.67	13.78	0	29.44	5.44	0.44	0	5.88	10.56	0	1	0.5
NVJFK43	F	D	0.6		1	0.333333	NonSoc	90	95.11	0	0	0	0	0	0	0	42.89	0	0	23.33	0	0	61.33	0	0	98.44	0.44	0	85.56	0	14.44	0	97.78	0	0	0	0	34.67	0	0	0
NVJFK43	F	D	0.6		1	0.333333	Soc	180	0	2.11	15.67	0	8	0	0	13.89	0	0	12.44	0	0	0	0	0	14.11	0	0	53.56	57.78	23.89	18.33	0	81.56	0	0	0	0	69.22	0	0	0
NVJFK43	L	S	-0.6		-1	-0.333333	NonSoc	90	79.56	0	1.11	0	0	0	0	0	31.33	0	0	8.44	0	0	34.22	0	0	85.78	0.44	0	60.89	0	37.11	2	91.33	26.89	0	0	26.89	11.78	0	0	0
NVJFK43	L	S	-0.6		-1	-0.333333	Soc	180	0	11.22	25.78	1	3	0	0	4.11	0	0	0.89	0	0	0	0	0	4.11	0	31.33	64	16	10.11	18.44	55.44	51.67	1.44	1.78	2.89	6.11	10.56	0	5	2.5
RC39TRQ	T	F	0	1	-1	1	NonSoc	90	31.33	3.11	30	0	0	0	0	0	2.89	0	0	0	0	0	2.89	0	0	22.22	2.67	62.67	36.67	51.56	11.78	0	60.44	0	0	0	0	62.22	0	0	0
RC39TRQ	S	F	0	-1	1	-1	NonSoc	90	28.44	24.67	10.44	0	0	0	0	0	4.22	0	0	0	0	0	4.22	0	0	22.44	6	51.78	52.44	30.44	17.11	0	87.56	9.11	0	0	9.11	54.22	0	0	0
RC39TRQ	T	F	0	1	-1	1	Soc	180	0	0.89	13.33	0	0	0	0	0	0	0	36.67	0	0	0	0	0	36.67	0	0	100	15	85	0	0	0	0	0	0	0	30	0	0	0
RC39TRQ	S	F	0	-1	1	-1	Soc	180	0	4	10.67	0	0	0	0	0	0	0	17.56	0	0	0	0	0	17.56	0	3	74.33	56.22	33.22	10.56	0	73	0	0	0	0	42.56	0	0	0
SWSR2W7	V	D	0.5	1	0	1	NonSoc	90	44.67	9.11	25.33	0	0	0	0	0	8.44	0	0	3.11	0	0	11.11	0	0	39.11	1.11	29.11	62	13.78	24.22	0	92	0	0	0	0	0	0	0	0
SWSR2W7	V	D	0.5	1	0	1	Soc	180	0	0.78	59.78	0	8	0	0	4.89	0	0	9.33	0	0	0	0	0	9.33	0	0	100	19.44	52.56	1.89	26.11	82.22	0	0	0	0	8.22	1	5	2.5
SWSR2W7	R	S	-0.5	-1	0	-1	NonSoc	90
SWSR2W7	R	S	-0.5	-1	0	-1	Soc	180	0	3.56	52.11	0	5	0	0	2.44	0	1	3.67	0	0	0	0	1	4	0	3	93.44	17.89	14.33	67.78	0	13.33	0	0	0	0	0	0	0	0
W66DQPT	V	D	0.333333	-1	1	1	NonSoc	90	57.11	0.44	28.22	0	0	3.56	0	0	9.11	0	0	8	0	0	20.67	0	0	52.67	0.67	2.67	69.56	0	30.44	0	38	1.56	0	0	1.56	46.22	0	0	0
W66DQPT	V	D	0.333333	-1	1	1	Soc	180	0	4.11	39.78	0	0	0	0	0.89	0	0	1.11	0	0	0	0	0	1.56	0	35.56	61.22	16	53.33	30.67	0	8.78	2.78	0.56	0	3.34	72.67	0	0	0
W66DQPT	L	S	-0.333333	1	-1	-1	NonSoc	90	82.89	1.78	0	0	0	0	0	0	54.44	0	0	8.67	0	0	58.22	0	0	98.44	0.89	0	72	0	28	0	6	0	0	0	0	12.89	0	0	0
W66DQPT	L	S	-0.333333	1	-1	-1	Soc	180	0	12.22	27.11	0	3	0	0	0	0	0	0.56	0	0	0	0	0	0.56	0	0	100	8.44	36.78	54.78	0	3.11	0	0	0	0	71.56	0	2	1
XDGJPQ9	Je	D	0.333333		0.333333	0.333333	NonSoc	90	62.22	6.67	18.89	0	0	0	0	0	8	0	0	3.33	0	0	11.33	0	0	96.22	1.11	0	36.67	2.22	40.22	20.89	0	1.33	0	0	1.33	0	0	0	0
XDGJPQ9	Je	D	0.333333		0.333333	0.333333	Soc	180	0	3.11	37.89	0	12	0	0	0	0	0	7.67	0	0	0	0	0	15.33	0	0	91.67	32.56	15.56	30.67	21.22	18.67	1.67	0	0	1.67	74.67	0	0	0
XDGJPQ9	Jo	S	-0.333333		-0.333333	-0.333333	NonSoc	90	48	7.56	8.22	0	0	0	0	0	5.78	0	0	0.67	0	0	6.44	0	0	43.78	2	11.11	71.78	0	28.22	0	19.33	0	0	0	0	49.33	0	0	0
XDGJPQ9	Jo	S	-0.333333		-0.333333	-0.333333	Soc	180	0	9.22	25.22	0	5	0	0	0	0	0	19.11	0	0	0	0	0	19.56	0	1.11	90.67	44.56	12.22	43.22	0	28.44	0	0	0	0	72.56	0	0	0
ZJGLWM5	T	D	0		1	-1	NonSoc	90	53.78	12.44	8.44	0	0	0	0	0	9.78	0	0	0	0	0	9.78	0	0	83.78	0.89	2.44	40.44	0	59.56	0	71.11	1.11	0	0	1.11	75.11	0	0	0
ZJGLWM5	T	D	0		1	-1	Soc	180	0	5.11	40.33	0	0	0	0	0	0	0	0	0	0	0	0	0	0	0	2.56	88.44	31.44	0	68.56	0	39.78	4.44	0	0.11	4.55	82.56	0	0	0
ZJGLWM5	M	S	-0.333333		-1	0.333333	NonSoc	90	63.78	1.78	0.89	0	0	0	0	0	0.44	0	0	0	0	0	0.44	0	0	20.89	28.67	0	23.56	1.78	74.67	0	5.33	0.89	0	0	0.89	84.89	0	0	0
ZJGLWM5	J	S	-0.333333		-1	0.333333	NonSoc	90	19.11	6.44	3.78	0	0	0	0	0	0.44	0	0	0	0	0	0.44	0	0	16.22	23.33	2.67	91.56	0	8.44	0	60.67	0	0	0	0	68.22	1	0	0
ZJGLWM5	M	S	-0.333333		-1	0.333333	Soc	180	0	5.78	22	0	2	0	0	0	0	0	0	0	0	0	0	0	0	0	1.67	57.89	26.22	36.33	37.44	0	0	0.33	0	0	0.33	98.44	0	0	0
ZJGLWM5	J	S	-0.333333		-1	0.333333	Soc	180	0	1	38.11	0	0	0	0	0	0	0	0	0	0	0	0	0	0	0	0	100	0	8.67	0	91.33	0.33	0	0	0	0	93.11	0	0	0
